# Supplementary material for: A global cloud free pixel- based image composite from Sentinel-2 data
Source: Data Brief. 2020 May 21;31:105737. doi: 10.1016/j.dib.2020.105737 (PMC7262415; doi:10.1016/j.dib.2020.105737)
Supplement: Supplementary file 1 [file mmc1.xml]

<?xml version="1.0" encoding="utf-8" standalone="no"?>
<data>
  <datasets>
    <author>christina.corban@ec.europa.eu</author>
    <type>1</type>
    <dataset>
      <name>GHS-composite-S2 R2020A - Sentinel-2 global pixel based image composite from L1C data for the period 2017-2018</name>
      <caption />
      <description>GHS-composite-S2 R2020A corresponds to global cloud-free pixel based composite created from the Sentinel-2 data archive (Level L1C) available in Google Earth Engine for the period January 2017- December 2018.
GHS_composite_S2_L1C_2017-2018_GLOBE_R2020A: pixel based image composite. It consists of a global scale raster grid of four spectral bands (B2: Blue, B3: Green, B4: Red and B8: Near Infrared) with a spatial resolution of 10 meters.</description>
      <filetype>
        <name />
      </filetype>
      <filesize />
      <source>0</source>
      <sourcename>Original Data</sourcename>
      <access>
        <type>1</type>
        <name>Data available in data repository</name>
        <reponame>JRC open data catalogue</reponame>
        <PersistentId>10.2905/0BD1DFAB-E311-4046-8911-C54A8750DF79 </PersistentId>
        <deeplinkurl>https://data.jrc.ec.europa.eu/dataset/0bd1dfab-e311-4046-8911-c54a8750df79</deeplinkurl>
      </access>
    </dataset>
  </datasets>
</data>
